# Supplementary material for: Cross-Sectional Study Assessing Management Practices and Udder Health in California Sheep Flocks and Seroprevalence of Small Ruminant Lentivirus
Source: Animals (Basel). 2024 Aug 13;14(16):2332. doi: 10.3390/ani14162332 (PMC11350894; doi:10.3390/ani14162332)
Supplement: Supplementary file 1 [file animals-14-02332-s001.zip]

Archive with 1 entries (1 files):
- animals-3123374-supplementary.pdf
